# Supplementary material for: Phenolic Profile, Antioxidant and Enzyme Inhibitory Activities of Leaves from Two Cassia and Two Senna Species
Source: Molecules. 2022 Aug 30;27(17):5590. doi: 10.3390/molecules27175590 (PMC9457634; doi:10.3390/molecules27175590)
Supplement: Supplementary file 1 [file molecules-27-05590-s001.zip]

Archive with 1 entries (1 files):
- molecules-1882765-supplementary.pdf
